# Supplementary material for: The Role of mRNA Alternative Splicing in Macrophages Infected with Mycobacterium tuberculosis: A Field Needing to Be Discovered
Source: Molecules. 2024 Apr 16;29(8):1798. doi: 10.3390/molecules29081798 (PMC11052237; doi:10.3390/molecules29081798)
Supplement: Supplementary file 1 [file molecules-29-01798-s001.zip]

Archive with 1 entries (1 files):
- molecules-2757998-supplementary.pdf
